# Supplementary material for: Life-cycle-coupled evolution of mitosis in close relatives of animals
Source: Nature. 2024 May 22;630(8015):116–22. doi: 10.1038/s41586-024-07430-z (PMC11153136; doi:10.1038/s41586-024-07430-z)
Supplement: Supplementary file 13 — Source Data Fig. 1 and Source Data Extended Data Fig. 1 [file 41586_2024_7430_MOESM13_ESM.xlsx]

## Sheet: MTOC_NE_MT protein IDs
source		Eukprot (NCBI)	Eukprot (NCBI)	Eukprot (NCBI)/Ensembl	Eukprot (NCBI)	original	original	original	original	original	original	original	Eukprot (NCBI)	Eukprot (NCBI)	Eukprot (NCBI)	Eukprot
species name		Homo sapiens	Salpingoeca rosetta	Monosiga brevicollis	Capsaspora owczarzaki	Sphaeroforma arctica	Creolimax fragrantissima	Amoebidium parasiticum	Amoebidium appalachense	Ichtyohonus hofleri	Chromosphaera perkinsii	Corallochytrium limacisporum	Schizosaccharomyces pombe	Spizellomyces punctatis	Dictyostelium discoideum	Physarum polycephalum
Microtubule-organising Centre
Centriolar MTOC
	Sas6	NP_919268.1	XP_004991038.1	XP_001749713.1	x	x	x	Apar_comp20202_c0_seq1m25098	APARG00000002828.1	Ihof_5599	Nk52_evm31s207	Clim_g2794	x	XP_016609579.1	x	Phypoly_transcript_05236.p1
	Cep135	NP_079285.2	XP_004994734.1	XP_001750240.1	x	x	x	Apar_comp18593_c0_seq1m20132, Apar_comp18593_c1_seq1m20133	APARG00000002274.1	Ihof_6579	Nk52_evm3s490	Clim_g2928	x	XP_016604092.1	x	Phypoly_transcript_01357.p1
	CPAP	NP_060921.3	XP_004991930.1	XP_001747964.1	x	x	x	Apar_comp41543_c0_seq1m47446	APARG00000023646.1	x	Nk52_evm3s252	Clim_g1880	x	XP_016610568.1	x	Phypoly_transcript_02840.p1
	Cp110	NP_001310498.1	x	x	x	x	x	Apar_comp12437_c0_seq1m7352, Apar_comp12437_c0_seq2m7353	APARG00000008084.1	Ihof_7428	x	x	x	x	x	x			Partial protein/putative/reciprocal searches don’t work
	Plk4	NP_055079.3	XP_004989638.1	XP_001745203.1	x	x	x	Apar_comp70165_c0_seq1m48102	APARG00000005920.1	Ihof_6279	Nk52_evm2s1810	Clim_g4993	x	XP_016604502.1	x	x
	Cep192	NP_115518.3	XP_004992596.1	x	x	x	x	x	x	x	Nk52_evm8s355	x	x	x	DDB0304842	x
	Cep152	NP_001181927.1	x	x	x	x	x	x	x	x	x	x	x	x	x	x
	Cep164	NP_055771.4	XP_004996029.1	x	x	x	x	x	APARG00000016750.1	x	Nk52_evm9s262	Clim_g3782	x	XP_016604842.1	x	x
	Odf2	NP_702913.1	XP_004993182.1	x	x	x	x	x	x	x	Nk52_evm32s2612	x	x	x	x	x
Shared components of MTOCs
	Centrin	NP_004335.1, Q12798, O15182	XP_004998973.1, XP_004995399.1	XP_001743025.1,XP_001744898.1	XP_004349444.1, XP_004347584.2, XP_004343341.1	Sarc4_g29934T	Cfra_2076T1	Apar_comp9429_c0_seq1m4482	APARG00000011210.1	Ihof_8124, Ihof_8060, Ihof_5080	Nk52_evm70s2192, Nk52_evm79s1992	Clim_g1005	NP_587797.1	XP_016612751.1, XP_016609147.1	Q54IY3, Q54X77	Phypoly_transcript_21611.p1
	Sfi1	NP_001007468.1	XP_004987899.1	XP_001746713.1	x	x	x	x	x	x	Nk52_evm73s223, Nk52_evm25s1810	x	NP_595568.1	XP_016609943.1	x	Phypoly_transcript_01068.p1
	Calmodulin	NP_008819.1, NP_001292553.1, NP_001316851.1	XP_004993230.1, XP_004998277.1, XP_004992798.1	XP_001749021.1	XP_004349444.1, XP_004347584.2	Sarc4_g28442T	Cfra_3276T1	Apar_comp8904_c0_seq1m4098, Apar_comp15410_c0_seq1m12354	APARG00000000434.1	Ihof_8124, Ihof_8060	Nk52_evm2s1187, Nk52_evm2s382	Clim_g3327	NP_593340.1	XP_016611505.1	XP_641695.1, XP_646060.1	Phypoly_transcript_22651.p1, Phypoly_transcript_21146.p1
	PCNT	NP_006022.3	XP_004996260.1	x	x	x	x	x	x	x	Nk52_evm17s2085	Clim_g1066	NP_594115.1	XP_016605442.1	x	x
	Gcp2	NP_001243546.1	XP_004998496.1	XP_001746401.1	XP_004345275.2	Sarc4_g2116T	Cfra_7043T1	Apar_comp17633_c0_seq1m17373, Apar_comp17633_c1_seq1m17374, Apar_comp17633_c2_seq1m17375	APARG00000003528.1	Ihof_6801	Nk52_evm45s252	Clim_g3030	NP_596044.1	XP_016604855.1	XP_637962.1	x
	Gcp3	NP_006313.1	XP_004997102.1	XP_001745810.1	XP_004349760.2	Sarc4_g32330T	Cfra_7271T1	Apar_comp12597_c0_seq1m7619	APARG00000016540.1	Ihof_10430	Nk52_evm70s1444	Clim_g5302	NP_001342778.1	XP_016607952.1	XP_638829.1	Phypoly_transcript_01522.p1
	Gcp4	NP_001273343.1	XP_004994857.1	XP_001747415.1	XP_004363513.2	x	Cfra_3140T1	Apar_comp10266_c0_seq1m5069, Apar_comp10266_c1_seq1m5071	APARG00000003169.1	Ihof_3996	Nk52_evm34s296	Clim_g32	NP_596616.1	XP_016610557.1	x	Phypoly_transcript_04407.p1
	Gcp5	NP_443135.3	XP_004991422.1	XP_001747754.1	XP_004364817.1	x	x	Apar_comp22146_c1_seq1m32435, Apar_comp22146_c3_seq1m32438, Apar_comp22146_c0_seq1m32431	APARG00000005644.1	Ihof_1871	Nk52_evm129s226	Clim_g3534	NP_592858.2	XP_016609223.1	x	Phypoly_transcript_03765.p1
	Gcp6	NP_065194.2	XP_004997102.1	x	XP_004349760.2, XP_004342892.2	x	Cfra_2732T1	Apar_comp15465_c3_seq1m12439	APARG00000014420.1	Ihof_10323	Nk52_evm47s352	x	NP_587819.1	XP_016608809.1	x	Phypoly_transcript_00574.p1
	Plk1	NP_005021.2	XP_004990999.1	XP_001750918.1	XP_004342927.2	Sarc4_g23870T	Cfra_0644T1	Apar_comp18254_c1_seq1m19239	APARG00000003678.1	Ihof_557	Nk52_evm30s2309	Clim_g1982	NP_593647.1	XP_016611820.1	XP_644113.1	Phypoly_transcript_03187.p1
SPB
	Pcp1	x	x	x	x	x	x	x	x	x	x	x	NP_594347.1	x	x	x
	Sid4	x	x	x	x	x	x	x	x	x	x	x	NP_596814.1	x	x	x
	Cdc11	x	XP_004994847.1	x	x	x	x	x	x	x	x	x	NP_588419.1	XP_016606443.1	x	x
Nuclear envelope
	Nup214	NP_005076.3	x	x	x	Sarc4_g33580T	Cfra_3028T1	x	x	x	Nk52_evm10s210	x	NP_594543.1	XP_016606782.1	x	Phypoly_transcript_00002.p1
	Nup358/RanBP2	XP_005264059.1	XP_004995772.1	XP_001743049.1	x	Sarc4_g30843T, Sarc4_g29379T	1	1	APARG00000003068.1	Ihof_2803	Nk52_evm14s273	Clim_g2610	NP_013439.1	1	1	1
	Nup107	NP_065134.1	XP_004993452.1	XP_001745710.1	XP_004344534.1	Sarc4_g28785T	Cfra_0218T1	Apar_comp17712_c0_seq1m17616	APARG00000007706.1	Ihof_991	Nk52_evm1s1178	Clim_g2612	NP_001018780.2	XP_016612872.1	XP_638137.1	Phypoly_transcript_01866.p1
	Nup160	NP_056046.1	XP_004993746.1	XP_001749785.1	XP_004365543.1	x	Cfra_7886T1	Apar_comp24206_c0_seq2m44469	APARG00000002219.1	Ihof_1268	Nk52_evm18s266	x	NP_596674.1	XP_016606086.1	XP_646016.2	Phypoly_transcript_00438.p1
	ELYS	Q8WYP5	XP_004997250.1	x	XP_004364052.1	Sarc4_g12454T	x	x	x	x	Nk52_evm28s234	x	1	1	x	1
	Nup62	NP_001180286.1	XP_004989695.1	XP_001744272.1	XP_004344411.2	Sarc4_g23597T	Cfra_7696T1	Apar_comp16963_c0_seq1m15585	APARG00000013545.1	Ihof_2496	Nk52_evm2s332	Clim_g4606	NP_594158.1	XP_016604046.1	XP_643911.1	Phypoly_transcript_02601.p1
	Ndc1	NP_060557.3	x	x	XP_004346223.2	Sarc4_g31657T	Cfra_0435T1	Apar_comp18818_c0_seq1m20794	APARG00000013267.1	Ihof_7610	Nk52_evm19s1178	x	NP_594025.2	XP_016604762.1	x	Phypoly_transcript_07312.p1
	Nup133	NP_060700.2	XP_004997649.1	x	XP_004343302.2	x	x	x	x	x	Nk52_evm41s164	x	NP_593915.1	x	XP_637195.1	Phypoly_transcript_00546.p1
	Nup153	NP_001265138.1	XP_004988461.1	x	x	x	x	x	x	x	x	x	x	x	x	x
	Lem domain proteins	Q8NC56, Q9Y2U8	XP_004994932.1, XP_004994011.1	-	XP_004364881.1, XP_004347525.1	Sarc4_g24793T	x	x	APARG00000020692.1	Ihof_5058	Nk52_evm1s194, Nk52_evm49s221	Clim_g4870, Clim_g2791	Q10109, NP_594910.1, NP_596041.1	XP_016613020.1	XP_629358.1, XP_638966.1	Phypoly_transcript_00745.p1
	Lamins	NP_733821.1, NP_005564.1, NP_116126.3, NP_001269554.1	XP_004988923.1, XP_004988925.1	EDQ89401	XP_004365259.1	Sarc4_g7643T Sarc4_g5345T	Cfra_2736T1 Cfra_6445T1	Apar_comp22967_c0_seq1m36477 Apar_comp10261_c0_seq1m5066	APARG00000005526.1 APARG00000018017.1	Ihof_8515 Ihof_8562	Nk52_evm44s2309	x	x	x	XP_636248.1	x
	LBR/ERG24	NP_002287.2	XP_004991119.1	XP_001749711.1	XP_004343132.1	Sarc4_g33192T	Cfra_0311T1	Apar_comp37205_c0_seq1m47342	APARG00000022075.1	Ihof_5820	Nk52_evm2s219	Clim_g6323	NP_596767.1	XP_016612739.1	XP_638613.1	Phypoly_transcript_08194.p1
	BAF	NP_003851.1	XP_004995959.1	x	XP_004343428.1	x	x	x	x	x	x	Clim_g779	x	x	x	x
	C-terminal SUN	NP_001124437.1, XP_006242107.1	x	XP_001747062.1	XP_004349933.1	Sarc4_g29783T	Cfra_0890T1	Apar_comp22540_c1_seq2m34249	APARG00000018820.1	Ihof_3110	Nk52_evm48s62	Clim_g6638	NP_595947.2	XP_016605097.1	XP_644924.1	Phypoly_transcript_05839.p1
	Mid-SUN (OSF1)	NP_055098.1	XP_004991433.1	XP_001746652.1	XP_004365909.1	Sarc4_g7813T	Cfra_7263T1	Apar_comp17308_c0_seq1m16477	APARG00000003347.1	Ihof_1964	Nk52_evm17s359	Clim_g2050	NP_596096.1	XP_016611686.1	XP_638007.1	x
	KASH	Q8NF91, Q8WXH0, Q6ZMZ3, Q8N205, Q8N6L0	x	x	x	x	x	x	x	x	x	2	x	x	x	x
	CHMP1	NP_001076783.1, NP_002759.2	x	XP_001750170.1, XP_001743622.1	XP_004349918.1, XP_004343220.1	Sarc4_g33245T, Sarc4_g15817T	Cfra_4781T1, Cfra_6477T1	Apar_comp9344_c0_seq1m4417, Apar_comp17423_c0_seq1m16808, Apar_comp17423_c0_seq2m16809	APARG00000010772.1, APARG00000018723.1	Ihof_52, Ihof_8613	Nk52_evm45s221, Nk52_evm5s2578	Clim_g6921, Clim_g933	NP_593871.3	XP_016608529.1	XP_647634.1	Phypoly_transcript_08134.p1
	CHMP2	NP_940818.1, XP_011531878.1	XP_004992056.1 , XP_004996242.1	XP_001745003.1	XP_004348045.2, XP_004346454.1	Sarc4_g10057T, Sarc4_g12213T	Cfra_4476T1, Cfra_1246T1	Apar_comp12491_c0_seq1m7446, Apar_comp12491_c0_seq1m7446	APARG00000022245.1, APARG00000007933.1	Ihof_1895, Ihof_8379	Nk52_evm2s152, Nk52_evm8s1569	Clim_g3089, Clim_g1414	NP_593871.3	XP_016609607.1	XP_629585.1	Phypoly_transcript_11545.p1
	CHMP3	NP_057163.1	x	XP_001746337.1	XP_011270074.1	x	x	x	x	x	Nk52_evm19s367	Clim_g3190	NP_594587.1	XP_016605210.1	XP_638395.1	x
	CHMP4	NP_054888.2	XP_004990579.1	x	XP_004363525.1	Sarc4_g11063T	Cfra_3577T1	Apar_comp24800_c0_seq1m46888	APARG00000014006.1	Ihof_2631	Nk52_evm71s1810	Clim_g3244	NP_594271.1	XP_016604204.1	XP_643404.1	Phypoly_transcript_18237.p1
	CHMP5	NP_057494.3	XP_004994281.1	XP_001744523.1	XP_004345728.1	Sarc4_g24455T	Cfra_8181T1	Apar_comp25587_c0_seq1m47008	APARG00000003193.1	Ihof_9082	Nk52_evm3s2062	Clim_g800	NP_001342736.1	XP_016611791.1	XP_636927.1	Phypoly_transcript_15858.p1
	CHMP6	XP_005257725.1	XP_004994057.1	XP_001746354.1	XP_011270521.1	Sarc4_g8970T	Cfra_1392T1	Apar_comp22962_c0_seq1m36459	APARG00000014744.1	Ihof_576	Nk52_evm50s96	Clim_g3998	NP_596691.1	x	XP_637438.1	Phypoly_transcript_17630.p1
	CHMP7	XP_016869450.1	x	x	XP_004345273.1	Sarc4_g20105T	x	Apar_comp17029_c0_seq1m15722	APARG00000014464.1	Ihof_9743	Nk52_evm17s2039	Clim_g6957	NP_596691.1	XP_016605417.1	XP_642803.1	Phypoly_transcript_07263.p1
	CHMP8 IST1	NP_055576.2	XP_004995468.1 XP_001743622.1	x	XP_004348664.2	Sarc4_g20105T	Cfra_7302T1	Apar_comp11105_c0_seq1m5616	APARG00000010079.1	Ihof_1641	Nk52_evm20s276	Clim_g3746	NP_001342769.1	x	XP_636432.1	x
Spindle/Microtubule associated
Spindle/ MT associated	Tubulin A	NP_001257328.1	XP_004995516.1	XP_001743405.1	XP_004344522.1	Sarc4_g31031T	Cfra_2895T1	Apar_comp19939_c0_seq1m24239	APARG00000002454.1	Ihof_1739	Nk52_evm149s226	Clim_g1064	NP_596774.1, NP_595106.1	XP_016607798.1	XP_637058.1, XP_640483.1	Phypoly_transcript_08562.p1, Phypoly_transcript_16570.p1, Phypoly_transcript_04533.p1
	Tubulin B	NP_110400.1	XP_004994509.1, XP_004987640.1, XP_004989946.1	XP_001743970.1, XP_001743437.1	XP_004348422.1, XP_004348421.1	Sarc4_g29856T	Cfra_6232T1	Apar_comp9548_c0_seq1m4569	APARG00000000490.1	Ihof_5991, Ihof_6243	Nk52_evm3s553, Nk52_evm41s1020	Clim_g3233	NP_596650.1	XP_016607597.1, XP_016609978.1, XP_016611599.1	XP_646162.1	Phypoly_transcript_07525.p1, Phypoly_transcript_06678.p1
	Tubulin G	NP_001061.2	XP_004991108.1	XP_001747761.1	XP_004347695.2	Sarc4_g448T	Cfra_2596T1	Apar_comp7670_c0_seq1m3312	APARG00000002994.1	Ihof_10013	Nk52_evm1s1745	Clim_g6155	NP_596147.1	XP_016612151.1	XP_645459.1	Phypoly_transcript_08559.p1
	Tubulin D	NP_057345.2	XP_004987818.1	XP_001747462.1	x	x	x	x	x	x	Nk52_evm115s485	Clim_g2805	x	x	x	Phypoly_transcript_01014.p2
	Tubulin E	NP_057346.1	XP_004994706.1	XP_001749879.1	x	x	x	x	x	x	Nk52_evm1s1568	Clim_g3940	x	XP_016609026.1	x	Phypoly_transcript_07705.p1
	Mzt1	NP_001065243.1	x	XP_001745339.1	XP_004364387.1	Sarc4_g9329T	Cfra_1832T1	x	APARG00000020639.1	Ihof_1293	x	1	NP_001343106.1	XP_016604632.1	x	x
	Prc1/Ase1	NP_003972.1	XP_004989607.1	XP_001744743.1	1	Sarc4_g28988T	Cfra_1373T1	x	APARG00000013550.1	Ihof_2551	Nk52_evm8s295, Nk52_evm14s232	x	NP_593523.1	XP_016612073.1	XP_638652.1, XP_641330.1	Phypoly_transcript_01429.p1, Phypoly_transcript_04973.p1
	Haus1	NP_612452.1	XP_004989117.1	x	XP_004345022.1	x	x	Apar_1_N m8738_37	APARG00000002876.1	Ihof_8915	Nk52_evm22s2133	x	x	XP_016607244.1	x	x
	Haus2	NP_060567.1	XP_004996858.1	x	XP_004347923.1	x	x	x	APARG00000012438.1	Ihof_501	1	Clim_g951	x	XP_016611867.1	x	Phypoly_transcript_24053.p1
	Haus3	NP_078787.2	XP_004998198.1	x	XP_004347930.1	x	x	Apar_comp18514_c0_seq1m19914_17	APARG00000019697.1	Ihof_3455	Nk52_evm31s2568	Clim_g1486	x	XP_016607200.1	x	Phypoly_transcript_06010.p1
	Haus4	NP_060285.2	XP_004992139.1	x	XP_004345396.2	x	x	x	APARG00000020180.1	Ihof_5118	Nk52_evm26s223	x	x	XP_016609909.1	x	Phypoly_transcript_12220.p1
	Haus5	NP_056117.1	XP_004995261.1	x	XP_004364092.2	x	x	x	APARG00000007762.1	Ihof_8585	Nk52_evm20s2657	1	x	XP_016610337.1	1	Phypoly_transcript_14484.p1
	Haus6	NP_060115.3	XP_004992940.1	x	x	x	x	x	APARG00000017462.1	Ihof_1638	Nk52_evmTU4s539	x	x	XP_016604854.1	1	Phypoly_transcript_01967.p1
	Haus7	NP_059988.3	XP_004993947.1	x	1	x	x	x	APARG00000004595.1	Ihof_5801	x	1	x	XP_016611940.1	x	Phypoly_transcript_11613.p1
	Haus8	NP_219485.1	x	x	XP_004346123.2	x	x	x	APARG00000007033.1	x	x	x	x	XP_016608986.1	x	x
	Nedd1	NP_001128647.1	XP_004996672.1	x	XP_004347945.1	x	x	Apar_comp14464_c0_seq1m10606	APARG00000020985.1	Ihof_3411	Nk52_evm55s266	x	x	XP_016610404.1	x	Phypoly_transcript_03079.p1

## Sheet: KT protein IDs
source	NCBI	Flybase	ensembl	ensembl	ensembl	original	original	original	original	original	original	original	original	original	ensembl	ensembl	ensembl	IDs based on file shared by Pauline Schaap --> will share the original file as well	notes
species name	Homo sapiens	Drosophila melanogaster	Monosiga brevicollis	Salpingoeca rosetta	Capsaspora owczarzaki	Amoeboforma whisleri	Amoebidium appalachense	Amoebidium parasiticum	Ichtyohonus hofleri	Sphaeroforma arctica	Creolimax fragrantissima	S. destruens	Chromosphaera perkinsii	Corallochytrium limacisporum	Schizosaccharomyces pombe	Spizellomyces punctatis	Dictyostelium discoideum	Physarum polycephalum		predicted sequences
CPC-related																				x = absent
INCENP	XP_011543297.1	FBpp0307848	EDQ92485	EGD77463	KJE90242	Awhi_Unigene7138_m4178	APARG00000010139.1	Apar_comp23586_c1_seq1m40001	Ihof_7017	Sarc4_g2927T	Cfra_0104T1	Sdes_comp18953_c0_seq1m9466	Nk52_evm11s296	Clim_g4243	SPBC336.15.1:pep	KND02335	EAL73298	x
Survivin	NP_001012271.1	FBpp0082849	EDQ91520	EGD80636	KJE98094	Awhi_Unigene8090_m5234	APARG00000009125.1	Apar_comp20886_c0_seq1m27748	Ihof_359 Ihof_744	Sarc4_g7767T	Cfra_0593T1	Sdes_comp18649_c0_seq1m8856	Nk52_evm22s1569	Clim_g4817	SPCC962.02c.1:pep	KNC99604	EAL61866	Phypoly_transcript_26741_1_148_360
Borealin	NP_001243804.1	FBpp0310419 FBpp0079417	EDQ84021	EGD78439	KJE89396	Awhi_Unigene360_m339	x	x	x	Sarc4_g25347T	Cfra_5458T1	Sdes_comp18275_c0_seq2m7928	Nk52_evm32s223	Clim_g4665	SPBC725.12.1:pep	KND01567	EAL64673	Phypoly_transcript_19454_1_52_693
Aurora	XP_016883523.1 NP_001015878.1 NP_001271455.1	FBpp0081957 FBpp0079769	EDQ84471	EGD75877	KJE88970	Awhi_Unigene3236_m2389 Awhi_Unigene34351_m21385 Awhi_Unigene20124_m13772	APARG00000013210.1	Apar_comp18447_c0_seq1m19722	Ihof_7815 Ihof_9479	Sarc4_g24077T	Cfra_2267T1	Sdes_comp19597_c0_seq1m11324	Nk52_evm88s223	Clim_g533	SPCC320.13c.1:pep	KND01800	EAL67820	Phypoly_transcript_07863_1_76_1377 Phypoly_transcript_12838_2_50_1096
Shugoshin	XP_016858941.1 NP_001012410.1	FBpp0309743	x	x	x	x	APARG00000017637.1	Apar_comp19816_c0_seq2m23817	Ihof_3386	Sarc4_g2323T	Cfra_6688T1	Sdes_comp19633_c0_seq1m11410 Sdes_comp19633_c0_seq2m11411	Nk52_evm24s240	x	SPAC15A10.15.1:pep SPBP35G2.03c.1:pep	KNC98383	x	Phypoly_transcript_10627_2_248_1210
CCAN
CENP-A	NP_001800.1	FBpp0086787	EDQ84449	EGD78231	KJE92762	Awhi_Unigene35382_m22479 Awhi_Unigene31979_m19428 Awhi_Unigene6828_m3796	APARG00000015524.1	Apar_comp39553_c0_seq1m47390	Ihof_4503	Sarc4_g7771T	Cfra_0618T1	Sdes_comp14451_c0_seq2m3491	Nk52_evm12s215	Clim_g491	SPBC1105.17.1:pep	KND04685	EAL61876 EAL68466	Phypoly_transcript_13632_3_45_887
HJURP/SCM-3	NP_060880.3	FBpp0082841	EDQ87927	EGD72160	x	x	APARG00000021544.1	Apar_comp22608_c0_seq2m34703 Apar_comp22608_c0_seq1m34701	Ihof_9095	Sarc4_g19985T	Cfra_8611T1	x	Nk52_evm21s160	x	SPAPB1A10.02.1:pep	KND02132	x	x
MIS18BP/KNL-2	NP_060823.3	x	EDQ87395	EGD79127	KJE91363	Awhi_Unigene34133_m21164	APARG00000009023.1	Apar_comp113005_c0_seq1m48869	Ihof_8408	Sarc4_g24078T	Cfra_2535T1	x	Nk52_evm10s1360	x	x	KND03746	x	x
CENP-C	NP_001803.2	FBpp0088911	EDQ84625	EGD78084	KJE94696	Awhi_Unigene9095_m6384	APARG00000000485.1	Apar_comp21684_c0_seq1m30544	Ihof_8552	Sarc4_g12988T Sarc4_g29217T Sarc4_g29216T	Cfra_7340T1	Sdes_comp22450_c0_seq1m20904	Nk52_evm18s2011	Clim_g3731	SPBC1861.01c.1:pep	KNC97677	x	x
CENP-H	NP_075060.1	x	x	EGD74836	KJE94087	Awhi_Unigene13143_m8517	x	x	x	Sarc4_g11742T	Cfra_4183T1	Sdes_comp9494_c0_seq1m963	Nk52_evm35s248	x	SPBP8B7.12c.1:pep	KND03590	EAL61853	Phypoly_transcript_07349_3_21_809
CENP-I	NP_001373117.1	x	x	EGD80895	KJE95864	Awhi_Unigene2972_m2156 Awhi_Unigene2974_m2160 Awhi_Unigene2973_m2158	APARG00000000979.1	Apar_comp10281_c1_seq1m5088	Ihof_1433 Ihof_865	Sarc4_g801T	Cfra_6560T1	Sdes_comp20645_c0_seq2m15863 Sdes_comp20645_c0_seq5m15882 Sdes_comp20645_c0_seq1m15856 Sdes_comp20645_c0_seq4m15874 Sdes_comp20645_c0_seq3m15870	Nk52_evm46s158	x	SPAC1687.20c.1:pep	KND04883	EAL61626	Phypoly_transcript_02793_2_38_2380
CENP-K	NP_001336296.1	x	x	EGD78362	KJE90612	Awhi_Unigene20488_m14103	APARG00000016075.1	Apar_comp20286_c0_seq1m25449	Ihof_5356	Sarc4_g33760T	Cfra_4256T1	Sdes_comp20785_c0_seq13m16910	Nk52_evm32s1967	x	SPBC18E5.03c.1:pep	KNC96277	EAL73214	Phypoly_transcript_16118_2_38_805
CENP-M	NP_076958.1	x	x	EGD82095	KJE93124	Awhi_Unigene16752_m10489	x	x	x	x	x	Sdes_comp10144_c0_seq1m1757	Nk52_evm46s296	x	x	KND05157	EAL68232	Phypoly_transcript_15705_3_84_689
CENP-L	NP_001120653.1	x	x	EGD76762	KJE91769	x	x	x	x	x	x	x	Nk52_evm3s106	x	SPAC4F10.12.1:pep	x	EAL61902	Phypoly_transcript_15048_3_39_947
CENP-N	NP_001094095.2	x	x	EGD73043	KJE93125	x	x	x	x	x	x	Sdes_comp8656_c0_seq1m127	Nk52_evm10s327	Clim_g2543	SPBP22H7.09c.1:pep	x	EAL73251	Phypoly_transcript_06776_1_493_1422
CENP-O	NP_001309030.1	x	x	EGD76762	KJE88445	x	x	x	x	x	x	Sdes_comp19263_c0_seq1m10252 Sdes_comp19263_c0_seq2m10253	Nk52_evm14s215	Clim_g3632	SPAC25B8.14.1:pep	x	EAL70304	Phypoly_transcript_12122_3_75_1055
CENP-P	NP_001012267.1	x	x	EGD77030	KJE93785	x	x	x	x	x	x	Sdes_comp20713_c0_seq2m16406	Nk52_evm70s62	Clim_g4350	SPAC1783.03.1:pep	x	EAL61700	Phypoly_transcript_08688_1_118_1356
CENP-Q	NP_060602.2	x	x	EGD83526	KJE95488	x	x	x	x	x	x	Sdes_comp23585_c0_seq1m21789	Nk52_evm42s2039	x	SPCC1235.07.1:pep	x	x	Phypoly_transcript_23278_2_11_583
CENP-U	XP_005263275.2	x	x	EGD75139	KJE94865	x	x	x	x	x	x	x	Nk52_evm16s1869	Clim_g349	SPBC21.01.1:pep	x	x	Phypoly_transcript_03346_3_42_2171
CENP-R (Nkp1)	NP_001193668.1	x	x	EGD74205	x	x	x	x	x	x	x	Sdes_comp27408_c0_seq1m22989	Nk52_evm28s2039	x	SPCC1393.04.1:pep	x	x	Phypoly_transcript_13964_2_101_997
Nkp2	x	x	x	EGD81289	x	x	x	x	x	x	x	Sdes_comp16218_c0_seq2m5497	Nk52_evm13s96	x	SPAC23H4.11c.1:pep	x	x	MDSNPGAFLSNFLLGSELFDSFSFSEFQGFFPAKYSSKECIDEIRKLHALFNSRRTEARNAVKDSIKRKTRTLQRDIENRKRKRTAHPVYAHSLSECATFLEKLVESKEKELAELQDEISGCRSELEKFSGKLDEVEIDKLDIPSSRSVASKTKNVQKLLDSLE
CENP-T	NP_079358.3	x	x	x	KJE95813	x	x	x	x	x	x	Sdes_comp15602_c0_seq1m4596 Sdes_comp15602_c0_seq2m4597	Nk52_evm52s224	x	SPBC800.13.1:pep	x	x	Phypoly_transcript_13217_2_56_769
CENP-W	NP_001273453.1	x	x	EGD75362	KJE95376	x	x	x	x	x	x	x	x	x	SPAC17G8.15.1:pep	x	x	x
CENP-X	NP_001257935.1	x	x	x	KJE95684	x	APARG00000009410.1	x	Ihof_1468	Sarc4_g12428T	Cfra_0828T1	Sdes_comp18367_c0_seq4m8149	x	Clim_g4720	SPCC576.12c.1:pep	MQSALTLPLKTNFLMKSNYSAPHWGLLSALVNKEALQLSAEFLRLFVQGRHLGKESALCSPTDMLTLCTLFDGITEAFLQAGKQAMLEGRKDDFDDDAVPVQIGVAHLEKVIAQLLLDF	MSQVKKKTIESIIRLNFKNDNIKITEDAMDMLCDFIEIFIKESVSRMHRNDPSSDIDLQQLEKVLPQLLLDF	Phypoly_transcript_25517_2_59_286
CENP-S	NP_940946.1	x	x	x	KJE95601	Awhi_Unigene41171_m26294	APARG00000023530.1	Apar_comp123341_c0_seq1m49050	Ihof_8304	Sarc4_g1273T	Cfra_2302T1	Sdes_comp18101_c0_seq2m7541	Nk52_evm5s235	X	SPBC2D10.16.1:pep	KND03612	EAL65326	Phypoly_transcript_17396_2_23_790
MIS12-related
MIS12	NP_001245146.1	FBpp0076645	MHCLSVSLAQDGAGLGTIIGEEGAQALAAEAKFSTCERRDDVMAMAHHTKTYREIERQLEAFSFLPLNLFRQIQQILDDYIEENCQLLRQECTRRNYDASICSDMIELAASFLAYDGLIRPLEQFQEACLSQPECFQLSANVTQEWLDTPKTQVTEDDVRAVELEVQLIQGELSQALAYQSELKRLQAGIKTDTTTADQQSFNERLHALAKECGVEDVDGIIKIVAEKTDKLLGKHDSLLAVYKQILLEGEPSPKRAKTTRSAVSTKAAQALAASLK	EGD82599	KJE92853	Awhi_Unigene20932_m14514	x	x	x	Sarc4_g26353T	Cfra_1529T1	Sdes_comp8890_c0_seq1m284	Nk52_evm1s1962	Clim_g5198	SPBC409.04c.1:pep	KNC96184	EAL65414	Phypoly_transcript_16974_2_68_751
NNF1	NP_001186591.1 NP_001186590.1 NP_001186582.1	FBpp0077673	EDQ92711	EGD79093	KJE90057	Awhi_Unigene32004_m19457	APARG00000023202.1	Apar_comp12436_c0_seq1m7350	Ihof_2062	Sarc4_g6182T	Cfra_1888T1	Sdes_comp16807_c0_seq2m6059 Sdes_comp16935_c0_seq1m6150	Nk52_evm31s370	Clim_g2399	SPAC29E6.04.1:pep	KND01459	EAL67704	Phypoly_transcript_14240_2_272_826
NSL1	NP_056286.3 NP_001284668.1 NP_001036014.1	x	EDQ89531	EGD72403	KJE91528	Awhi_Unigene35453_m22545	APARG00000011461.1	Apar_comp7332_c0_seq1m3030	Ihof_8810	Sarc4_g29743T	Cfra_1122T1	Sdes_comp19609_c0_seq1m11345	Nk52_evm20s295	Clim_g1978	SPAC688.02c.1:pep	KND04937	EAL70957	x
DSN1	NP_001138787.1	FBpp0073386	EDQ90738	EGD83324	KJE89903	Awhi_Unigene32275_m19732 Awhi_Unigene29112_m17694	x	x	x	Sarc4_g28713T	Cfra_0176T1	x	Nk52_evm4s2462	Clim_g1902	SPBC409.09c.1:pep	KND02826	EAL61270	Phypoly_transcript_07087_3_45_1568
CSM1/monopolin	x	x	x	x	x	Awhi_Unigene20628_m14230 Awhi_Unigene7284_m4336	APARG00000014011.1	Apar_comp20025_c0_seq1m24575	Ihof_2372	Sarc4_g24454T	Cfra_1382T1	Sdes_comp19403_c0_seq1m10725 Sdes_comp19403_c0_seq4m10726	Nk52_evm64s224	Clim_g314	SPAC11E3.03.1:pep	KNC99869	EAL60622	Phypoly_transcript_05701_2_53_1852
NDC80-C
NDC80-C	NP_006092.1	FBpp0073681	EDQ92109	EGD72192	KJE89085	Awhi_Unigene8097_m5243	APARG00000011256.1	Apar_comp22701_c0_seq1m35211	Ihof_7034	Sarc4_g26923T	Cfra_1334T1	Sdes_comp23893_c0_seq1m22018	Nk52_evm1s150	Clim_g4304	SPBC11C11.03.1:pep	KNC98773	EAL65489	Phypoly_transcript_05263_3_45_1187
NUF2	NP_113611.2	FBpp0079052	EDQ92083	EGD82526	KJE90025	Awhi_Unigene36041_m23168	APARG00000019496.1	Apar_comp11818_c0_seq1m6440	Ihof_628	Sarc4_g32471T	Cfra_0406T1	Sdes_comp17528_c0_seq1m6774	Nk52_evm16s1073	Clim_g1092	SPAC27F1.04c.1:pep	KND04730	EAL67715	Phypoly_transcript_08739_2_11_1342
SPC24	NP_872319.1	x	x	EGD74809	KJE92402	Awhi_Unigene6825_m3792	APARG00000012249.1	Apar_comp18280_c0_seq1m19299	Ihof_1756	Sarc4_g24841T	Cfra_1745T1	Sdes_comp20981_c1_seq1m19308	Nk52_evm22s1178	Clim_g2879	SPBC336.08.1:pep	KND03755	EAL65427	Phypoly_transcript_20447_1_22_609
SPC25	NP_065726.1	FBpp0082158	EDQ88288	EGD82994	KJE90223	Awhi_Unigene8301_m5464	APARG00000001779.1	Apar_comp6604_c0_seq1m2377	Ihof_2995	Sarc4_g2559T	Cfra_2220T1	Sdes_comp25004_c0_seq1m22632	Nk52_evm45s279	Clim_g315	SPCC188.04c.1:pep	KND01885	EAL65430	Phypoly_transcript_16340_2_32_727
KNL1-C
KNL1	NP_733468.3	FBpp0302830	EDQ88983	EGD74447	KJE90443	Awhi_Unigene7342_m4401 Awhi_Unigene7343_m4402	APARG00000021534.1	Apar_comp23293_c0_seq1m38221	Ihof_9145 Ihof_9112	Sarc4_g29094T	Cfra_3102T1	Sdes_comp17274_c0_seq1m6472 Sdes_comp17274_c0_seq2m6473	Nk52_evm28s356	Clim_g4814	SPCC1020.02.1:pep	KND03921	EAL65767	Phypoly_transcript_00981_2_23_3643
ZWINT1	NP_008988.2	x	EDQ87648	EGD73884	KJE93078	Awhi_Unigene32688_m20118	x	x	x	Sarc4_g2371T	Cfra_8221T1	Sdes_comp19084_c0_seq1m9718	Nk52_evm12s485	Clim_g1124	SPAPB17E12.06.1:pep	KND05013	EAL63646	Phypoly_transcript_10340_1_166_1281
DAM-C
ASK1	x	x	x	x	KJE88556	Awhi_Unigene32781_m20206	APARG00000017383.1	Apar_comp13107_c1_seq1m8427	Ihof_3891 Ihof_581	Sarc4_g3997T	Cfra_3732T1	Sdes_comp20523_c0_seq1m15128 Sdes_comp11741_c0_seq1m2830	Nk52_evm29s272	x	SPBC27.02c.1:pep	x	x	x
DAD1	x	x	x	x	KJE97206	x	APARG00000018095.1	x	Ihof_7203	Sarc4_g20908T	Cfra_3093T1	x	x	x	SPAC16A10.05c.1:pep	x	x	Phypoly_transcript_22450_1_208_420
DAD2	x	x	x	x	KJE92662	x	APARG00000000044.1	x	Ihof_5461	Sarc4_g25041T	Cfra_0344T1	x	Nk52_evm13s236	x	SPAC1805.07c.1:pep	x	x	x
DAD3	x	x	x	x	x	x	APARG00000002728.1	x	x	Sarc4_g26554T	Cfra_4507T1	x	x	x	SPAC14C4.16.1:pep	x	x	x
DAD4	x	x	x	x	KJE98382 KJE92332	x	APARG00000012953.1	x	Ihof_9247	Sarc4_g15716T	Cfra_0016T1	x	Nk52_evm1s2585	x	SPBC3B9.22c.1:pep	x	x	Phypoly_transcript_28471_3_24_368
DAM1	x	x	x	x	x	Awhi_Unigene28344_m17030	APARG00000014181.1	Apar_comp5833_c0_seq1m1687 Awhi_Unigene28345_m17031	Ihof_9833	Sarc4_g9179T Sarc4_g9177T	Cfra_8022T1	Sdes_comp17313_c1_seq1m6519	Nk52_evm20s150	x	SPAC589.08c.1:pep	x	x	x
DUO1	x	x	x	x	x	Awhi_Unigene31859_m19322	APARG00000005099.1	Apar_comp15372_c1_seq1m12281	Ihof_2543	Sarc4_g24703T	Cfra_3867T1	x	Nk52_evm3s206	x	SPBC32F12.08c.1:pep	x	x	x
HSK3	x	x	x	x	x	x	APARG00000020534.1	Apar_comp20620_c0_seq1m26647	Ihof_2452	Sarc4_g10961T	Cfra_3970T1	x	x	x	SPCC417.02.1:pep	x	x	x
SPC19	x	x	x	x	x	Awhi_Unigene12077_m7798	x	x	x	Sarc4_g28600T	Cfra_0295T1	Sdes_comp11034_c1_seq1m2664	Nk52_evm7s710	x	SPCC1223.15c.1:pep	x	x	x
SPC34	x	x	x	x	x	Awhi_Unigene20764_m14360	x	x	x	Sarc4_g28T	Cfra_2810T1	x	Nk52_evm30s233	x	SPAC8C9.17c.1:pep	x	x	x
SKA-C
SKA1	NP_001034624.1	x	EDQ85647	EGD80723	x	x	x	x	x	x	x	x	x	Clim_g5531	x	KND01042	x	Phypoly_transcript_12815_3_504_935
SKA2	NP_872426.1	FBpp0070079	EDQ86549	EGD81895	x	x	x	x	x	x	x	x	x	Clim_g5115	x	KND00425	EAL65772	Phypoly_transcript_26843_1_46_423
SKA3	NP_659498.4 NP_001159489.1	x	EDQ92824	EGD80477	x	x	x	x	x	x	x	x	x	x	x	KND03177	x	Phypoly_transcript_06803_3_78_1103 Phypoly_transcript_14942_2_2_808
lamins/NE-related
Lamin	NP_733821.1 NP_116126.3 NP_005564.1	FBpp0297902 FBpp0086641	EDQ89401	EGD79442 EGD79444	KJE88804	Awhi_Unigene7554_m4624 Awhi_Unigene7804_m4899 Awhi_Unigene24835_m16092	APARG00000005526.1 APARG00000018017.1	Apar_comp22967_c0_seq1m36477 Apar_comp10261_c0_seq1m5066	Ihof_8515 Ihof_8562	Sarc4_g7643T Sarc4_g5345T	Cfra_2736T1 Cfra_6445T1	Sdes_comp9779_c0_seq1m1303 Sdes_comp9779_c0_seq2m1304	Nk52_evm44s2309	x	x	x	EAL62742	x	CDK-site repeat --> also present in Sarc4_g17695T
Bridgin/KI-67	NP_002408.3	x	EDQ91330	EGD78244	KJE92158	Awhi_Unigene20409_m14030 Awhi_Unigene7324_m4377 Awhi_Unigene7324_m4376	APARG00000002027.1	Apar_comp23991_c2_seq1m42650 Apar_comp23991_c0_seq1m42640	Ihof_10200	x	x	x	Nk52_evm22s238	Clim_g3504	x	KND02490	EAL67668	Phypoly_transcript_00261_2_104_5617
