# Supplementary material for: Life-cycle-coupled evolution of mitosis in close relatives of animals
Source: Nature. 2024 May 22;630(8015):116–22. doi: 10.1038/s41586-024-07430-z (PMC11153136; doi:10.1038/s41586-024-07430-z)
Supplement: Supplementary file 14 — Source Data Fig. 2 [file 41586_2024_7430_MOESM14_ESM.xlsx]

## Sheet: Sarctica_spindle length_2b
	Interphase	Pro/Metaphase	Anaphase	Telophase
Spindle length (mm)	4.13	3	6.1	2.53
	4.31	2.3	6.06	3.31
	4.11	2.11	8.14	2.91
	4.52	1.7	5.97	2.77
	4.42	3.12	10.77	2.74
	3.48	5.34	8.68	3.21
	3.72	2.47	6.42	2.65
	3.92	2.44	6.39	3.51
	3.64	3.27	5.1	2.86
	3.26	2.12	5.56	2.9
	4.21	2.48	4.02	3.62
	3.61	2.37	4.47	3.03
	3.81	2.09	5.02	2.5
	3.54	3.7	4.85	3.51
	3.77	4.17	6.78	3.28
	3.8	2.59	8.77	3.61
	4.11	3.48	7.38	4.16
	3.73	2.37	5.8	3.32
	3.5	2.38	10.37
	3.26	2.78	7.57
	3.32	2.06	5.84
	3.72	2.93	5.35
	3.6	2.55	6.27
	2.97	4.71	3.46
	2.9	3.86	7.69
	4.04	3.59	7.2
	3.14	3.14	7.15
	3.36	2.38	5.6
	3.3	3.5	6.92
		2.24	7.13
		3.18	7.93
		3.26	10.3
		2.57	6.07
		2.14	8.05
		3.03	5.36
		2.43	4.85
		3.12	3.83
		2.29	3.54
		2.39	4.16
		2.71	6.72
		2.36	5.59
		2.89	8.25
		4.81	7.13
		4.11	2.81
		3.42	7.61
		1.99	8.27
		3.62	5.37
		2.54	5.66
		3.06	5.6
		3.27	13.71
		2.81
		2.63
		3.23
		2.64
		2.07
		1.85
		2.24
		2.2
		2
		2.16
		2.13
		1.97
		1.82
		2.22
		2.05
		1.37
		1.73
		2.15
		1.97
		2.06
		4.18
		2.79
		2.6
		2.61
		3.3

## Sheet: Sarctica_NPC density_2f
	I-NE	I-SPB	M-NE	M-SPB
NPC density/unit volume (number/mm3)	3.32	1.42	0.95	1.42
	1.42	2.56	5.22	4.27
	2.37	5.22	3.8	7.59		I	Interphase
	4.27	7.59	5.69	8.07		M	Mitosis
	3.32	7.12	2.85	7.12		SPB	Near poles
	1.42	4.27	1.9	7.12		NE	Rest of the Nuclear envelope
	2.37	6.17	2.85	6.64
	3.8	7.12	6.17	4.75
	3.32	7.12	2.85	7.12
	2.37	4.75	3.32	11.39
	1.9	6.17	5.22	7.59
	1.42	5.69	1.42	7.12
	5.22	12.81	1.42	8.54
	3.32	7.59	2.05	6.66
	1.42	6.17	1.02	5.12
	2.56	4.61	2.56	5.63
	1.54	6.14	2.56	5.12
	2.05	4.61	2.05	4.61
	1.54	5.63	3.07	5.12
	3.11	7.01	2.56	6.14
	4.67	7.79	2.56	5.63
			2.56	5.12
			2.34	9.34
			3.89	8.57
			3.89	7.79
			3.11	7.01
