# Supplementary material for: Life-cycle-coupled evolution of mitosis in close relatives of animals
Source: Nature. 2024 May 22;630(8015):116–22. doi: 10.1038/s41586-024-07430-z (PMC11153136; doi:10.1038/s41586-024-07430-z)
Supplement: Supplementary file 15 — Source Data Fig. 3 [file 41586_2024_7430_MOESM15_ESM.xlsx]

## Sheet: Bridging fibre thickness_3d
	Cperk Ib/Ibk	Hsap RPE1 Ib/Ibk
Bridging fibre thickness	0.169566	-0.00710201
	0.38062	0.109983
	0.319654	-0.00985754
	0.113313	0.178236
	0.251485	0.111633
	0.440861	0.385193
	0.569542	0.347204
	0.530786	0.15591
	0.512502	0.228814
	0.414267	-0.158896
	0.127037	0.364873
	0.618828	0.350558
	0.434763	0.406269
	0.570092	0.254888
	0.528862	0.343103
	0.394713	0.338535
	0.339969	0.0155372
	0.399826	0.299699
	0.341662	0.220909
	0.43459	0.0235025
	0.529097	0.299165
	0.485024	0.27536
	0.431356	0.294815
	0.243795	0.157638
	0.512804	0.279596
	0.481452	0.429763
	0.598667	0.163186
	0.301826	0.183075

## Sheet: Interkinetochore dist_3e
				dkc/length
				C.perkinsii	human RPE1
			Interkinetochore distance/spindle length	0.025896	0.0743409
				0.0763028	0.0919417
				0.0920985	0.0932507
				0.052028	0.085591
				0.072477	0.0836247
				0.0503448	0.107764
				0.078314	0.108557
				0.110501	0.100538
				0.0853609	0.078216
				0.0470304	0.097152
				0.0520067
				0.11396
				0.0777802
				0.113512
				0.0840476
				0.114208
				0.114112
				0.0546243
				0.0853871
				0.134423
				0.146877
				0.0872397
				0.0491703
				0.0854897
				0.0695322
				0.11222
				0.0449265
				0.0731206
