# Supplementary material for: Life-cycle-coupled evolution of mitosis in close relatives of animals
Source: Nature. 2024 May 22;630(8015):116–22. doi: 10.1038/s41586-024-07430-z (PMC11153136; doi:10.1038/s41586-024-07430-z)
Supplement: Supplementary file 16 — Source Data Extended Data Fig. 3 [file 41586_2024_7430_MOESM16_ESM.xlsx]

## Sheet: Sarctica_HU_MTOC_3b
	16h_ctrl	16h_HU	24h_ctrl
Cells with 2 MTOCs (% of total population)	0.512397	0.972222	0.702703
	0.746988	0.916129	0.717105
	0.66879	0.916667	0.601036

## Sheet: Sarctica_SPB dimensions_3c
	Width		Height
	Interphase	Mitosis	Interphase	Mitosis
SPB dimensions (nm)	235.56	211.11	164.44	220
	164.44	244.44	126.67	235.56
	228.89	211.11	142.22	188.89
	173.33	235.56	173.33	195.56
	157.78	313.33	148.89	235.56
	188.89	204.44	173.33	164.44
	228.89	235.56	142.22	195.56
	195.56	266.67	157.78	244.44
	180	251.11	142.22	260
	235.56	313.33	157.78	204.44
	220	204.44	235.56	157.78
	164.44	260	164.44	211.11
	282.22	244.44	204.44	220
	220	220	173.33	211.11
	204.44	266.67	188.89	211.11
	195.56	228.89	195.56	228.89
	220	275.56	180	275.56
	264.1	260	217.95	188.89
	282.05	251.11	243.59	204.44
	371.79	188.89	289.74	211.11
	289.74	180	189.74	173.33
	307.69	275.56	243.59	282.22
	317.95	244.44	243.59	188.89
	361.54	260	182.05	251.11
	343.59	260	200	235.56
	307.69	251.11	182.05	220
	271.79	282.22	153.85	220
	253.85	253.33	153.85	188.89
	282.05	275.56	153.85	180
		251.11		204.44
		220		204.44
		235.56		251.11
		251.11		226.67
		197.78		188.89
		211.11		180
		195.56		164.44
		289.74		182.05
		282.05		135.9
		307.69		200
		389.74		243.59
		271.79		282.05
		317.95		235.9
		271.79		235.9
		300		261.54
		307.69		253.85
		300		243.59
		307.69		207.69
		353.85		389.74
		243.59		279.49
		271.79		271.79
		300		207.69
		279.49		271.79
		235.9		207.69
		279.49		243.59
		325.64		264.1
		335.9		243.59
		300		279.49
		307.69		279.49
		300		289.74
		282.05		253.85
