# Supplementary material for: Life-cycle-coupled evolution of mitosis in close relatives of animals
Source: Nature. 2024 May 22;630(8015):116–22. doi: 10.1038/s41586-024-07430-z (PMC11153136; doi:10.1038/s41586-024-07430-z)
Supplement: Supplementary file 17 — Source Data Extended Data Fig. 5 [file 41586_2024_7430_MOESM17_ESM.xlsx]

## Sheet: Staining efficiency_5a
Staining efficiency (% of total population)	IF	U-ExM-IF
Replicate 1	16.0804	98.5075
Replicate 2	54.3624	85.3658
Replicate 3	39.0244	92.7536
