# Supplementary material for: Life-cycle-coupled evolution of mitosis in close relatives of animals
Source: Nature. 2024 May 22;630(8015):116–22. doi: 10.1038/s41586-024-07430-z (PMC11153136; doi:10.1038/s41586-024-07430-z)
Supplement: Supplementary file 18 — Source Data Extended Data Fig. 8 [file 41586_2024_7430_MOESM18_ESM.xlsx]

## Sheet: Spindle length_7b
Spindle length (mm)	C.perkinsii	human RPE1
	4.06484	13.956
	3.89032	13.776
	2.88021	13.259
	3.76316	14.13
	3.53097	12.02
	3.92989	13.462
	3.37763	13.233
	3.60043	13.836
	4.20731	15.403
	4.80129	13.777
	4.21988	NaN
	3.85155	NaN
	3.81642	NaN
	3.28274	NaN
	3.80737	NaN
	2.80189	NaN
	3.32084	NaN
	5.04884	NaN
	4.20602	NaN
	2.7357	NaN
	2.95763	NaN
	3.91274	NaN
	6.25769	NaN
	4.18966	NaN
	4.18317	NaN
	3.49159	NaN
	5.29712	NaN
	3.97788	NaN

## Sheet: Spindle width_7c
Spindle width (mm)	C.perkinsii	human RPE1
	2.38737	9.752
	2.26442	8.88
	1.70484	10.024
	2.93874	9.801
	2.14925	9.477
	2.95849	9.203
	2.19699	9.732
	1.36796	8.682
	2.64946	11.36
	2.95419	10.437
	2.24783	NaN
	2.0795	NaN
	1.48547	NaN
	1.95958	NaN
	1.78989	NaN
	1.39179	NaN
	2.38274	NaN
	2.07053	NaN
	2.60968	NaN
	2.03032	NaN
	2.06839	NaN
	2.30505	NaN
	2.54447	NaN
	2.5274	NaN
	3.38053	NaN
	2.37428	NaN
	2.40769	NaN
	2.73173	NaN

## Sheet: width to length ratio_7d
Spindle width/length	C.perkinsii	human RPE1
	0.587321	0.698768
	0.582066	0.644599
	0.591916	0.756015
	0.780923	0.693631
	0.608685	0.788436
	0.752818	0.683628
	0.650452	0.735434
	0.379943	0.627493
	0.629728	0.737519
	0.615292	0.757567
	0.532676	NaN
	0.539913	NaN
	0.389232	NaN
	0.596935	NaN
	0.470113	NaN
	0.496732	NaN
	0.71751	NaN
	0.410099	NaN
	0.620462	NaN
	0.742159	NaN
	0.699338	NaN
	0.589113	NaN
	0.406615	NaN
	0.603247	NaN
	0.808126	NaN
	0.68	NaN
	0.454529	NaN
	0.68673	NaN

## Sheet: Interkinetochore distance_7e
Interkinetochore distance (mm)	C.perkinsii	human RPE1
	0.105263	1.0375
	0.296842	1.26659
	0.265263	1.23641
	0.195789	1.2094
	0.255914	1.00517
	0.197849	1.45073
	0.264516	1.43654
	0.397849	1.39104
	0.35914	1.20476
	0.225806	1.33846
	0.219462	1.1251
	0.438923	1.27485
	0.296842	1.2912
	0.372632	1.25028
	0.32	1.48647
	0.32	1.5824
	0.378947	1.23483
	0.275789	1.52315
	0.35914	1.21852
	0.367742	0.933809
	0.434409	1.21655
	0.341346	1.02215
	0.307692	1.08074
	0.358173	0.888144
	0.290865	1.01193
	0.391827	1.18186
	0.237981	1.23483
	0.290865	1.09179

## Sheet: Absolute twist_7f
		C.perkinsii	human RPE1
	Absolute twist (°/mm)	0.0904763	0.489556
		0.590387	0.0723777
		0.318437	0.0740337
		0.523113	0.190845
		0.515715	1.10421
		0.266397	0.130071
		1.64546	0.0245838
		0.334001	0.0589738
		0.0894922	0.660314
		0.158068	0.160152
		0.172123	0.37141
		0.00674084	1.20347
		0.851806	0.908987
		0.612908	0.761544
		1.77065	0.556335
		0.583638	0.0162497
		NaN	0.55902
		NaN	0.419744
		NaN	0.55299
		NaN	0.985959
		NaN	0.182354
		NaN	0.117404
		NaN	0.151676
		NaN	0.137249
		NaN	0.195453
		NaN	0.186347
		NaN	0.126538
		NaN	0.439178
		NaN	0.638891
		NaN	0.273847
		NaN	0.0292034
		NaN	0.749821
		NaN	0.132747
		NaN	0.079259
