# Supplementary material for: Life-cycle-coupled evolution of mitosis in close relatives of animals
Source: Nature. 2024 May 22;630(8015):116–22. doi: 10.1038/s41586-024-07430-z (PMC11153136; doi:10.1038/s41586-024-07430-z)
Supplement: Supplementary file 19 — Source Data Extended Data Fig. 10 [file 41586_2024_7430_MOESM19_ESM.xlsx]

## Sheet: Cperk Blebbistatin_10i
% of multipolar spindles	Control	Blebbistatin
Replicate 1	4.0404	22.7848
Replicate 2	3.15789	24.5902
Replicate 3	3.37079	25.3333
